# Supplementary material for: Plasma Protein Binding, Biostability, Metabolite Profiling, and CYP450 Phenotype of TPB15 Across Different Species: A Novel Smoothened Inhibitor for TNBC Therapy
Source: Pharmaceutics. 2025 Mar 26;17(4):423. doi: 10.3390/pharmaceutics17040423 (PMC12030497; doi:10.3390/pharmaceutics17040423)
Supplement: Supplementary file 1 [file pharmaceutics-17-00423-s001.zip]

Archive with 1 entries (1 files):
- pharmaceutics-3497392-supplementary.pdf
